# Supplementary material for: Diaqua­bis­(2-oxo-2H-chromene-3-carboxyl­ato)zinc(II)
Source: Acta Crystallogr Sect E Struct Rep Online. 2010 Dec 11;67(Pt 1):m69. doi: 10.1107/S1600536810050865 (PMC3050235; doi:10.1107/S1600536810050865)
Supplement: Supplementary file 2 [file e-67-00m69-Isup2.hkl]

# 
# h,k,l, Fc-squared, Fo-squared, sigma(Fo-squared) and status flag 
# 
data_I
_shelx_title ' I         P -1         R = 0.02' 
_shelx_refln_list_code          4 
_shelx_F_calc_maximum       50.26 
_exptl_crystal_F_000       244.00 
_reflns_d_resolution_high  0.7800 
 
loop_ 
 _symmetry_equiv_pos_as_xyz 
 'x, y, z' 
 '-x, -y, -z' 
 
_cell_length_a     6.6113 
_cell_length_b     6.8404 
_cell_length_c    10.3920 
_cell_angle_alpha  85.640 
_cell_angle_beta   89.470 
_cell_angle_gamma  66.090 
 
_shelx_F_squared_multiplier     1.000 
 
loop_ 
 _refln_index_h 
 _refln_index_k 
 _refln_index_l 
 _refln_F_squared_calc 
 _refln_F_squared_meas 
 _refln_F_squared_sigma 
 _refln_observed_status 
   1   0   0       94.05       99.71      2.94 o 
   2   0   0      562.15      570.31     17.46 o 
   4   0   0      845.76      831.81     25.62 o 
   5   0   0      374.26      356.99     11.58 o 
   6   0   0      514.53      520.36     16.70 o 
   7   0   0       35.58       38.34      2.28 o 
  -7   1   0       23.56       28.28      1.96 o 
  -6   1   0       38.37       38.23      2.18 o 
  -5   1   0      306.70      292.15      9.71 o 
  -4   1   0      485.60      487.46     15.39 o 
  -3   1   0      220.67      191.85      4.27 o 
  -2   1   0      266.01      270.99      8.01 o 
  -1   1   0      390.79      404.56      8.56 o 
   3   1   0      736.42      862.54     91.87 o 
   4   1   0      193.02      180.21      4.02 o 
   5   1   0      394.42      400.24     12.85 o 
   6   1   0      434.29      421.60     13.71 o 
   7   1   0      354.02      367.61     12.26 o 
   8   1   0       19.11       27.75      2.01 o 
  -6   2   0       13.20       14.62      1.55 o 
  -5   2   0       60.79       67.53      3.01 o 
  -4   2   0       13.62       13.30      1.22 o 
  -3   2   0      285.65      280.34      6.21 o 
  -2   2   0      596.92      614.14     18.04 o 
  -1   2   0        3.01        1.28      0.23 o 
   2   2   0        9.60        2.96      0.36 o 
   3   2   0      274.93      250.55      5.46 o 
   4   2   0      421.41      426.60      9.19 o 
   5   2   0       57.19       52.66      2.30 o 
   6   2   0      282.27      277.62      9.33 o 
   7   2   0      496.92      482.90     15.73 o 
   8   2   0       12.58       10.06      1.35 o 
  -6   3   0       49.92       46.77      2.68 o 
  -5   3   0       11.94       10.95      1.35 o 
  -4   3   0      123.19      121.05      4.61 o 
  -3   3   0      368.36      388.54      8.56 o 
  -2   3   0      349.35      346.21      8.16 o 
  -1   3   0      271.94      276.44      6.10 o 
   0   3   0      106.37      108.66      9.42 o 
   1   3   0      349.83      338.89      7.31 o 
   2   3   0      861.73      846.33     24.78 o 
   3   3   0      879.72      869.85     25.41 o 
   4   3   0      801.36      795.89     16.89 o 
   5   3   0      204.81      199.91      4.58 o 
   7   3   0      188.12      186.28      6.79 o 
   8   3   0      702.07      723.97     23.21 o 
  -5   4   0      303.19      301.25     10.37 o 
  -4   4   0      245.65      247.42      8.56 o 
  -3   4   0        7.00        8.16      1.07 o 
  -2   4   0      591.21      574.61     18.02 o 
  -1   4   0      671.54      664.82     14.28 o 
   0   4   0     1430.40     1567.86     32.94 o 
   1   4   0     1018.19     1139.80     24.07 o 
   2   4   0     1431.43     1495.32     43.61 o 
   3   4   0      109.35      115.76      3.90 o 
   4   4   0      792.28      803.56     23.67 o 
   5   4   0      364.83      362.77      8.03 o 
   6   4   0        8.07        9.48      1.09 o 
   7   4   0      189.60      188.81      6.84 o 
   8   4   0      414.23      408.12     13.71 o 
  -4   5   0       36.44       41.10      2.40 o 
  -3   5   0       34.49       35.35      2.03 o 
  -2   5   0      124.07      125.89      3.24 o 
  -1   5   0      211.84      209.94      4.94 o 
   0   5   0      241.25      247.04      5.65 o 
   1   5   0       43.07       40.30      1.30 o 
   2   5   0        8.22        8.18      0.86 o 
   3   5   0       28.40       28.61      1.50 o 
   4   5   0       43.35       43.13      1.90 o 
   5   5   0      140.00      140.48      4.74 o 
   6   5   0       24.77       24.45      1.60 o 
   7   5   0       34.43       37.68      2.25 o 
   8   5   0       20.09       22.35      1.78 o 
  -3   6   0      148.94      158.02      6.01 o 
  -2   6   0        2.79        3.77      0.86 o 
  -1   6   0      273.88      274.34      6.41 o 
   1   6   0     1469.28     1448.10     30.68 o 
   2   6   0        3.49        5.68      0.86 o 
   3   6   0       89.21      168.31      5.76 o 
   4   6   0        1.46        1.70      0.58 o 
   5   6   0      330.99      341.76     10.75 o 
   6   6   0      119.90      118.71      3.17 o 
   7   6   0        4.39        4.87      1.02 o 
  -1   7   0      121.98      126.43      3.42 o 
   0   7   0      211.24      221.52      8.21 o 
   1   7   0      436.28      403.56     12.82 o 
   2   7   0      317.09      317.46     10.34 o 
   3   7   0      188.94      181.99      6.31 o 
   4   7   0      174.35      173.58      6.06 o 
   5   7   0      103.64      107.17      4.16 o 
   6   7   0      198.16      200.61      6.86 o 
   7   7   0       84.74       88.08      4.00 o 
   1   8   0      102.50       82.72      2.58 o 
   2   8   0      765.93      719.51     22.02 o 
   3   8   0      193.96      187.97      6.66 o 
   4   8   0       63.46       63.38      2.96 o 
   5   8   0        4.29        4.89      0.99 o 
   6   8   0      196.21      190.03      6.74 o 
  -6  -8   1      247.09      247.93      8.41 o 
  -5  -8   1        4.69        6.03      1.04 o 
  -4  -8   1       86.60       77.13      3.39 o 
  -3  -8   1       50.31       46.54      1.78 o 
  -2  -8   1        3.96        2.73      0.91 o 
  -1  -8   1      510.14      469.88     15.01 o 
  -7  -7   1       32.47       27.37      1.93 o 
  -6  -7   1      496.76      498.45     11.19 o 
  -5  -7   1       78.74       78.04      3.24 o 
  -4  -7   1      130.46      133.62      4.89 o 
  -3  -7   1      128.06      124.40      4.74 o 
  -2  -7   1       52.61       49.42      2.48 o 
  -1  -7   1      358.23      335.60     10.93 o 
   0  -7   1      168.11      170.13      4.32 o 
   1  -7   1      274.64      274.59      6.55 o 
  -7  -6   1       48.18       52.81      2.81 o 
  -6  -6   1        6.91        9.28      1.17 o 
  -5  -6   1      280.02      277.83      8.87 o 
  -4  -6   1       12.78       13.08      1.19 o 
  -3  -6   1      424.03      422.97     13.15 o 
  -2  -6   1      239.46      239.03      7.88 o 
  -1  -6   1      238.59      242.24      9.82 o 
   0  -6   1      437.61      437.89      9.76 o 
   1  -6   1      718.84      717.16     18.27 o 
   2  -6   1        4.60        6.39      1.02 o 
   3  -6   1       85.01       87.83      3.83 o 
  -8  -5   1      168.63      169.61      6.52 o 
  -7  -5   1      363.08      371.79     12.44 o 
  -6  -5   1      173.32      180.65      6.52 o 
  -5  -5   1      199.55      211.84      4.98 o 
  -4  -5   1       85.90       86.99      3.19 o 
  -3  -5   1      103.24      109.19      3.90 o 
  -2  -5   1       94.42       94.22      3.49 o 
  -1  -5   1       21.49       26.30      1.21 o 
   0  -5   1       68.14       68.80      1.94 o 
   1  -5   1       14.89       14.74      0.84 o 
   2  -5   1      125.96      131.73      3.38 o 
   3  -5   1       58.22       57.37      2.73 o 
   4  -5   1       18.83       21.08      1.68 o 
  -8  -4   1      421.12      402.43     13.48 o 
  -7  -4   1      177.14      180.24      6.57 o 
  -6  -4   1      316.42      323.77     10.77 o 
  -5  -4   1      271.25      264.23      5.96 o 
  -4  -4   1      374.63      378.02     11.42 o 
  -3  -4   1        5.89        5.04      0.63 o 
  -2  -4   1     1448.08     1523.95     44.47 o 
  -1  -4   1     1557.97     1621.52     34.04 o 
   0  -4   1      392.28      445.74      9.66 o 
   1  -4   1       97.01       94.18      2.41 o 
   2  -4   1      907.41      964.23     20.55 o 
   3  -4   1       16.53       15.81      1.40 o 
   4  -4   1      152.84      159.82      5.91 o 
   5  -4   1       88.62       86.94      3.83 o 
  -8  -3   1       59.64       54.23      2.86 o 
  -7  -3   1      188.62      186.43      6.76 o 
  -6  -3   1     2171.36     2171.18     66.09 o 
  -5  -3   1       84.52       79.64      3.16 o 
  -4  -3   1      749.98      732.59     15.57 o 
  -3  -3   1     1034.05     1050.75     30.66 o 
  -2  -3   1     1565.43     1669.47     48.48 o 
   0  -3   1      435.60      398.68      8.58 o 
   1  -3   1      624.41      668.16     14.23 o 
   2  -3   1      149.31      147.59      3.49 o 
   3  -3   1      330.00      340.98      7.59 o 
   4  -3   1      302.48      298.81      9.94 o 
   5  -3   1      109.12      107.80      4.36 o 
   6  -3   1       61.76       58.08      3.04 o 
  -8  -2   1        2.20        1.70      0.89 o 
  -7  -2   1      363.04      358.82     11.98 o 
  -6  -2   1       46.22       42.47      2.16 o 
  -5  -2   1      516.45      529.84     16.70 o 
  -4  -2   1     1052.66     1010.47     21.27 o 
  -3  -2   1      381.90      369.82      7.93 o 
  -2  -2   1       33.92       44.90      1.63 o 
   1  -2   1       92.75       67.77      1.66 o 
   2  -2   1       23.79       20.78      0.77 o 
   3  -2   1      322.13      356.65     11.60 o 
   4  -2   1       38.41       44.96      2.16 o 
   5  -2   1      271.49      261.18      8.87 o 
   6  -2   1       40.77       39.81      2.28 o 
  -8  -1   1       60.95       57.73      3.01 o 
  -7  -1   1       11.17       13.23      1.42 o 
  -6  -1   1      147.03      148.79      5.45 o 
  -5  -1   1     1473.35     1518.30     46.34 o 
  -4  -1   1      177.71      197.78      6.57 o 
  -3  -1   1      243.66      226.23      4.89 o 
  -2  -1   1      229.12      234.96      5.08 o 
  -1  -1   1      227.79      242.68      7.14 o 
   1  -1   1      709.86      695.73     14.60 o 
   2  -1   1      981.43     1048.88     22.00 o 
   3  -1   1      154.08      135.47      3.14 o 
   4  -1   1      200.07      201.91      6.81 o 
   5  -1   1      280.96      267.18      8.95 o 
   6  -1   1      108.10      105.74      4.28 o 
   7  -1   1       90.14       85.35      3.80 o 
  -7   0   1       19.60       20.14      1.80 o 
  -6   0   1      417.57      427.16     13.91 o 
  -5   0   1        5.19        4.18      0.76 o 
  -4   0   1      563.33      581.55     18.12 o 
  -2   0   1      937.28      910.51     27.62 o 
   3   0   1     1252.97     1202.23     36.57 o 
   4   0   1      393.06      421.85      9.09 o 
   5   0   1      352.92      348.81     11.32 o 
   6   0   1      827.86      796.31     24.98 o 
   7   0   1      274.13      274.03      9.53 o 
  -7   1   1      228.07      224.59      8.11 o 
  -6   1   1      486.66      466.08     15.13 o 
  -5   1   1      236.67      238.83      8.11 o 
  -4   1   1      708.24      695.05     21.59 o 
  -3   1   1      553.53      561.54     16.34 o 
  -2   1   1      552.78      541.90     11.43 o 
  -1   1   1      509.10      536.24     11.63 o 
   0   1   1        2.11        2.07      0.29 o 
   4   1   1      548.64      543.61     11.60 o 
   5   1   1      328.31      343.41     11.12 o 
   6   1   1      375.95      382.78     12.54 o 
   7   1   1      186.94      186.94      6.84 o 
   8   1   1      261.60      282.64      9.96 o 
  -6   2   1       67.58       71.23      3.32 o 
  -5   2   1      352.51      353.49     11.68 o 
  -3   2   1      113.36      106.75      2.57 o 
  -2   2   1      337.69      328.11      7.14 o 
  -1   2   1        3.76       10.62      0.74 o 
   0   2   1      454.34      469.57      9.95 o 
   1   2   1      152.25      151.23      4.66 o 
   3   2   1     1518.07     1543.26     46.77 o 
   4   2   1      518.55      472.20     10.17 o 
   5   2   1        1.80        1.75      0.48 o 
   6   2   1       58.65       63.35      2.83 o 
   7   2   1      226.41      219.34      7.83 o 
   8   2   1       98.83      105.06      4.54 o 
  -6   3   1       72.56       64.89      3.27 o 
  -5   3   1     1179.94     1177.48     36.54 o 
  -4   3   1       27.61       30.91      1.88 o 
  -3   3   1      149.57      153.13      5.40 o 
  -2   3   1      297.26      307.73      6.79 o 
  -1   3   1      406.28      406.50     11.35 o 
   0   3   1      771.12      764.02     16.15 o 
   1   3   1        2.33        7.18      0.41 o 
   2   3   1      122.36      110.51      3.57 o 
   3   3   1      107.95       94.97      3.14 o 
   4   3   1      346.19      347.93      7.61 o 
   5   3   1      202.76      194.38      4.49 o 
   6   3   1      107.39      111.98      4.36 o 
   7   3   1      132.32      128.55      5.07 o 
   8   3   1       51.85       47.08      2.66 o 
  -5   4   1      300.89      302.33     10.44 o 
  -4   4   1      764.29      769.29     24.25 o 
  -3   4   1       53.11       56.94      2.63 o 
  -2   4   1      755.87      754.60     16.17 o 
  -1   4   1      611.10      620.10     13.32 o 
   0   4   1      135.33      123.66      2.97 o 
   1   4   1     2481.55     2509.09     72.75 o 
   2   4   1     1009.95     1033.45     30.28 o 
   4   4   1      977.23     1009.01     29.59 o 
   5   4   1      610.66      604.25     13.05 o 
   6   4   1       43.21       38.97      2.13 o 
   7   4   1      148.51      141.27      5.48 o 
   8   4   1       89.14       83.55      3.85 o 
  -4   5   1      983.44     1019.13     31.88 o 
  -3   5   1       85.18       89.94      3.75 o 
  -2   5   1      114.08      118.76      3.07 o 
  -1   5   1      205.18      204.54      5.55 o 
   0   5   1      247.42      237.17      5.43 o 
   1   5   1      868.94      886.68     18.91 o 
   2   5   1      157.64      150.90      5.07 o 
   3   5   1      149.83      146.21      4.92 o 
   4   5   1       59.86       62.36      2.48 o 
   5   5   1       92.04       89.45      3.29 o 
   6   5   1       96.34       99.70      2.68 o 
   7   5   1       39.47       43.00      2.45 o 
   8   5   1       33.55       33.24      2.18 o 
  -3   6   1      186.50      193.27      7.07 o 
  -2   6   1        5.73        5.68      0.97 o 
  -1   6   1      330.25      328.62      7.50 o 
   0   6   1      105.98      101.59      2.72 o 
   1   6   1        3.95        7.85      3.71 o 
   2   6   1      665.13      682.91     20.57 o 
   3   6   1      784.80      799.53     23.90 o 
   4   6   1       92.01      108.60      4.03 o 
   5   6   1      205.70      209.91      6.96 o 
   6   6   1      116.31      122.25      3.25 o 
   7   6   1        7.47        6.49      1.12 o 
  -1   7   1      100.87      102.83      2.36 o 
   0   7   1      123.56      122.48      2.67 o 
   1   7   1       63.95       66.65      2.91 o 
   2   7   1      483.99      478.21     14.88 o 
   3   7   1      257.69      264.37      8.69 o 
   4   7   1      284.16      264.25      8.72 o 
   5   7   1      168.84      173.79      6.09 o 
   6   7   1      123.03      129.57      4.82 o 
   7   7   1      158.67      166.99      6.49 o 
   0   8   1      240.10      237.23      5.82 o 
   1   8   1      103.10       96.77      4.00 o 
   2   8   1        4.53        4.82      0.99 o 
   3   8   1      132.99      130.95      4.97 o 
   5   8   1       14.75       19.94      1.75 o 
   6   8   1      181.06      187.77      6.68 o 
  -5  -8   2       14.77       13.66      1.42 o 
  -4  -8   2      112.08      100.62      3.15 o 
  -3  -8   2       67.83       67.94      3.22 o 
  -2  -8   2        1.42        1.37      0.81 o 
  -1  -8   2        1.19        0.18      0.69 o 
  -7  -7   2      370.89      363.98     12.34 o 
  -6  -7   2      103.48      110.23      4.51 o 
  -5  -7   2      183.68      177.20      6.16 o 
  -4  -7   2      206.47      208.25      7.19 o 
  -3  -7   2      120.48      113.60      4.41 o 
  -2  -7   2       21.06       20.19      1.52 o 
  -1  -7   2      129.90      120.11      4.71 o 
   0  -7   2       34.14       33.80      2.44 o 
   1  -7   2      212.80      206.99      5.15 o 
  -7  -6   2      212.68      213.99      7.73 o 
  -6  -6   2      121.22      126.06      4.87 o 
  -5  -6   2      358.02      368.69     11.50 o 
  -4  -6   2        1.44        0.79      0.56 o 
  -3  -6   2      443.18      444.56     13.81 o 
  -2  -6   2      375.98      366.70     11.63 o 
  -1  -6   2       68.98       73.38      3.14 o 
   0  -6   2       83.75       80.02      5.41 o 
   1  -6   2       35.01       33.19      1.33 o 
   2  -6   2      189.91      186.40      6.59 o 
   3  -6   2      101.45      114.69      4.61 o 
  -8  -5   2       34.01       32.69      2.16 o 
  -7  -5   2       26.93       28.11      1.88 o 
  -6  -5   2     1199.21     1287.98     39.71 o 
  -5  -5   2        3.86        4.79      0.65 o 
  -4  -5   2       46.52       42.95      1.98 o 
  -3  -5   2      244.22      248.10      5.19 o 
  -2  -5   2      332.72      345.90     10.85 o 
  -1  -5   2       39.48       38.41      1.88 o 
   0  -5   2      152.91      158.34      3.82 o 
   1  -5   2        6.22        6.89      0.88 o 
   2  -5   2       75.49       78.98      2.29 o 
   3  -5   2       21.10       20.75      1.50 o 
   4  -5   2       53.41       59.27      2.94 o 
  -8  -4   2      201.49      195.55      7.22 o 
  -7  -4   2       30.89       30.69      1.90 o 
  -6  -4   2      293.65      309.76     10.29 o 
  -5  -4   2      480.23      487.56     15.48 o 
  -4  -4   2      650.89      677.79     14.54 o 
  -3  -4   2        2.79        3.22      0.56 o 
  -2  -4   2      755.83      775.31     15.27 o 
  -1  -4   2      443.68      450.06      8.95 o 
   0  -4   2      182.56      179.20      4.80 o 
   1  -4   2      755.39      799.68     17.09 o 
   2  -4   2        2.42        5.58      0.99 o 
   3  -4   2       50.71       58.00      1.82 o 
   4  -4   2      214.13      213.34      7.50 o 
   5  -4   2       79.30       83.29      3.72 o 
  -8  -3   2      156.32      157.82      6.09 o 
  -7  -3   2      174.44      171.98      6.29 o 
  -6  -3   2        8.59        9.22      1.04 o 
  -5  -3   2     2280.63     2195.15     66.62 o 
  -4  -3   2      829.56      858.05     18.16 o 
  -3  -3   2      557.16      563.71     16.70 o 
  -2  -3   2     1022.23     1017.53     19.92 o 
   0  -3   2     1118.06     1091.40     22.98 o 
   1  -3   2     2014.67     2062.09     43.16 o 
   2  -3   2      267.96      245.03      5.54 o 
   3  -3   2      465.59      482.63     10.55 o 
   4  -3   2      207.64      207.13      7.17 o 
   5  -3   2      237.32      245.82      8.51 o 
  -8  -2   2        9.45       11.40      1.40 o 
  -7  -2   2      337.05      338.97     11.35 o 
  -6  -2   2       10.58       10.29      1.12 o 
  -5  -2   2      216.83      217.04      7.27 o 
  -4  -2   2      874.12      823.93     17.36 o 
  -3  -2   2      965.34      984.53     20.68 o 
  -2  -2   2      141.72      136.89      4.26 o 
   0  -2   2      401.61      390.68      6.48 o 
   1  -2   2      363.11      365.82      8.77 o 
   3  -2   2       50.14       37.30      1.18 o 
   4  -2   2       66.31       69.91      2.89 o 
   5  -2   2      412.76      414.00     13.46 o 
   6  -2   2      138.25      145.15      5.55 o 
  -8  -1   2       25.81       24.37      1.93 o 
  -7  -1   2       65.45       64.56      3.06 o 
  -6  -1   2      290.14      287.33      9.63 o 
  -5  -1   2      519.43      519.72     16.42 o 
  -4  -1   2      319.31      308.26      9.89 o 
  -3  -1   2      454.40      445.62     12.94 o 
  -2  -1   2       49.49       51.13      1.24 o 
  -1  -1   2       79.68       82.13      1.72 o 
   0  -1   2      303.82      301.19      5.95 o 
   1  -1   2       35.04       33.55      0.92 o 
   2  -1   2     1545.94     1547.82     46.80 o 
   3  -1   2      187.07      166.95      3.83 o 
   4  -1   2      395.74      407.85      8.90 o 
   5  -1   2      124.30      121.68      4.56 o 
   6  -1   2      142.63      135.95      5.17 o 
   7  -1   2       86.89       89.17      3.93 o 
  -7   0   2       77.99       78.48      3.52 o 
  -6   0   2      698.99      720.42     22.71 o 
  -5   0   2       37.15       37.96      1.96 o 
  -2   0   2      189.86      153.66      4.94 o 
  -1   0   2      444.89      405.64      6.67 o 
   1   0   2       16.20       12.57      0.58 o 
   2   0   2        2.61        3.69      0.27 o 
   4   0   2      211.34      185.42      4.23 o 
   5   0   2      216.87      204.85      6.99 o 
   6   0   2      498.31      472.29     15.26 o 
   7   0   2      140.01      143.85      5.58 o 
  -7   1   2      150.12      153.81      5.96 o 
  -6   1   2      162.39      164.99      6.09 o 
  -5   1   2     1667.14     1666.08     50.90 o 
  -4   1   2        4.18        3.47      0.69 o 
  -3   1   2      185.93      163.62      5.50 o 
   0   1   2      197.88      197.17      3.29 o 
   2   1   2       38.71       40.53      1.08 o 
   3   1   2     1245.37     1286.64     39.10 o 
   4   1   2      283.20      274.08      6.06 o 
   5   1   2      610.16      630.92     19.77 o 
   6   1   2      222.92      220.08      7.65 o 
   7   1   2      181.04      174.64      6.49 o 
  -6   2   2      104.06      106.25      4.41 o 
  -5   2   2      914.66      928.81     28.96 o 
  -4   2   2        2.67        1.63      0.63 o 
  -3   2   2      463.80      475.40     14.98 o 
  -2   2   2      343.00      341.97      6.78 o 
  -1   2   2       29.84       42.64      0.83 o 
   0   2   2      302.53      298.16      4.96 o 
   1   2   2      842.12      791.34     23.09 o 
   2   2   2       52.14       52.10      1.85 o 
   3   2   2      294.87      392.91      8.47 o 
   4   2   2      814.61      899.91     35.36 o 
   5   2   2        3.28        3.96      0.42 o 
   6   2   2       98.50       96.16      3.88 o 
   7   2   2      140.79      133.87      5.25 o 
   8   2   2        1.68        2.35      0.91 o 
  -6   3   2       92.68       86.71      3.95 o 
  -5   3   2        3.53        3.47      0.91 o 
  -4   3   2     1154.16     1174.16     36.24 o 
  -3   3   2      264.16      282.95      9.33 o 
  -2   3   2       32.40       30.90      1.92 o 
  -1   3   2      180.24      167.39      2.90 o 
   0   3   2     1056.99     1045.57     21.99 o 
   1   3   2      227.33      236.43     34.08 o 
   2   3   2      556.43      516.68     15.28 o 
   3   3   2        1.72        2.94      0.43 o 
   4   3   2      166.05      171.69      3.99 o 
   5   3   2        6.52        5.32      0.62 o 
   6   3   2      147.94      154.09      5.68 o 
   7   3   2       35.23       36.77      2.18 o 
   8   3   2       13.64       14.29      1.60 o 
  -5   4   2       83.41       85.22      3.88 o 
  -4   4   2      718.49      748.44     23.67 o 
  -3   4   2      101.29      103.26      4.08 o 
  -2   4   2     1130.36     1143.99     24.25 o 
  -1   4   2      819.28      838.57     14.48 o 
   0   4   2      171.80      168.34      3.89 o 
   1   4   2     1475.87     1424.88     29.95 o 
   2   4   2     1316.18     1294.72     37.80 o 
   3   4   2      698.37      715.05     21.16 o 
   4   4   2      200.14      179.07      5.73 o 
   5   4   2      521.35      510.65     11.15 o 
   6   4   2       30.61       35.27      2.01 o 
   7   4   2      252.84      242.53      8.59 o 
   8   4   2      177.56      162.58      6.34 o 
  -4   5   2       35.39       34.08      2.18 o 
  -3   5   2      404.84      401.79     13.18 o 
  -2   5   2      622.38      644.50     20.29 o 
  -1   5   2      225.48      229.29      5.31 o 
   0   5   2      148.31      132.75      3.91 o 
   1   5   2      718.98      712.11     15.26 o 
   2   5   2      320.28      311.63      9.68 o 
   3   5   2      902.98      946.70     27.98 o 
   4   5   2      221.50      209.61      6.79 o 
   5   5   2      337.11      331.17     10.27 o 
   6   5   2       72.89       70.94      2.11 o 
   7   5   2      185.87      180.06      6.76 o 
   8   5   2       73.22       73.79      3.60 o 
  -3   6   2       73.59       79.06      3.60 o 
  -2   6   2        1.59        2.68      0.81 o 
  -1   6   2      273.90      279.82      6.47 o 
   0   6   2       92.52       92.39      3.15 o 
   1   6   2        3.84        3.82      0.49 o 
   2   6   2      366.39      340.14     10.70 o 
   3   6   2       67.03       62.69      2.66 o 
   4   6   2      234.82      249.77      8.11 o 
   5   6   2      175.52      186.28      6.29 o 
   6   6   2      129.49      127.72      3.40 o 
   7   6   2        1.64        1.14      0.74 o 
  -1   7   2      193.37      177.66      4.46 o 
   0   7   2      127.39      131.46      3.46 o 
   1   7   2       20.72       20.75      1.47 o 
   2   7   2      174.97      175.66      6.11 o 
   3   7   2       28.91       27.98      1.75 o 
   4   7   2      339.33      346.37     11.07 o 
   5   7   2      110.82      119.33      4.54 o 
   6   7   2      187.90      189.85      6.57 o 
   7   7   2       62.43       60.41      3.19 o 
   1   8   2       68.78       70.24      3.16 o 
   2   8   2       21.35       20.06      1.57 o 
   3   8   2      296.70      283.74      9.48 o 
   4   8   2        7.10        6.84      1.09 o 
   5   8   2      131.25      154.63      5.76 o 
   6   8   2      179.10      185.01      6.63 o 
  -5  -8   3        8.93        7.95      1.19 o 
  -4  -8   3       47.73       39.50      2.35 o 
  -3  -8   3       37.81       36.34      2.22 o 
  -2  -8   3        6.72        6.94      1.24 o 
  -5  -7   3       77.30       71.90      2.22 o 
  -4  -7   3        7.98        7.19      1.09 o 
  -3  -7   3      301.07      289.13      9.58 o 
  -2  -7   3       88.94       84.31      3.67 o 
  -1  -7   3       52.23       59.95      2.99 o 
   0  -7   3       49.17       47.43      2.63 o 
   1  -7   3       17.67       18.07      1.78 o 
  -7  -6   3      134.29      130.65      5.15 o 
  -6  -6   3      387.84      393.51     12.90 o 
  -5  -6   3      492.91      506.52      9.09 o 
  -4  -6   3       46.36       48.68      2.30 o 
  -3  -6   3      516.02      510.02     15.76 o 
  -2  -6   3      268.63      304.38      9.89 o 
  -1  -6   3      133.30      127.41      4.79 o 
   0  -6   3      269.85      292.92      6.75 o 
   1  -6   3      288.99      287.54      9.55 o 
   2  -6   3        1.34        4.10      0.99 o 
  -8  -5   3       76.82       72.32      3.42 o 
  -6  -5   3       59.65       59.38      2.73 o 
  -5  -5   3      384.78      401.64      8.90 o 
  -4  -5   3      805.60      836.83     16.59 o 
  -3  -5   3        6.30        4.15      0.37 o 
  -2  -5   3      322.03      327.12     10.32 o 
  -1  -5   3      323.12      328.18     10.39 o 
   0  -5   3      272.31      281.96      6.41 o 
   1  -5   3      149.57      150.99      3.73 o 
   2  -5   3       45.78       47.51      2.20 o 
   3  -5   3       62.54       62.79      2.83 o 
   4  -5   3       41.23       43.18      2.40 o 
  -8  -4   3      107.51      107.47      4.51 o 
  -7  -4   3        2.78        1.24      0.66 o 
  -6  -4   3        9.24        8.77      1.02 o 
  -5  -4   3      294.92      289.53      9.50 o 
  -4  -4   3      404.15      410.97      8.99 o 
  -3  -4   3        9.65        8.84      0.48 o 
  -2  -4   3      928.65      941.07     18.49 o 
  -1  -4   3      137.55      142.68      3.05 o 
   0  -4   3       77.62       77.68      2.02 o 
   1  -4   3      527.63      530.41     11.51 o 
   2  -4   3      421.33      434.74     11.94 o 
   3  -4   3        1.78        1.86      0.47 o 
   4  -4   3      311.36      317.84     10.62 o 
  -8  -3   3       93.41      100.45      4.31 o 
  -7  -3   3      165.00      171.70      6.29 o 
  -6  -3   3      163.38      168.28      5.98 o 
  -5  -3   3       52.20       51.77      2.22 o 
  -4  -3   3       95.70       83.76      2.11 o 
  -2  -3   3      369.57      350.81      7.03 o 
  -1  -3   3      532.21      528.39     10.46 o 
   0  -3   3      785.90      820.29     13.49 o 
   1  -3   3     1005.64     1026.84     21.71 o 
   2  -3   3      714.77      715.87     15.33 o 
   3  -3   3      497.03      491.11     10.77 o 
   4  -3   3      352.99      365.55     11.91 o 
   5  -3   3      195.15      194.28      6.96 o 
  -8  -2   3       81.35       75.21      3.55 o 
  -7  -2   3      476.33      473.10     15.36 o 
  -6  -2   3       30.90       33.24      1.85 o 
  -5  -2   3       60.11       59.30      2.50 o 
  -4  -2   3      432.38      386.30     12.16 o 
  -3  -2   3      387.03      377.41      8.11 o 
  -2  -2   3       87.98       76.20      1.42 o 
   0  -2   3      224.57      222.73      8.32 o 
   1  -2   3      280.52      263.05      5.76 o 
   2  -2   3     1159.83     1207.38     25.43 o 
   3  -2   3      733.82      751.18     16.04 o 
   4  -2   3       95.35      102.89      3.98 o 
   5  -2   3      969.43      906.87     28.23 o 
   6  -2   3       22.27       25.72      1.85 o 
  -7  -1   3       49.86       49.87      2.58 o 
  -6  -1   3      114.03      113.95      4.38 o 
  -5  -1   3      255.74      266.65      8.79 o 
  -4  -1   3       82.51       86.68      3.22 o 
  -3  -1   3      644.46      856.93     18.89 o 
  -2  -1   3      944.77      970.26     19.29 o 
  -1  -1   3       57.29       60.24      1.34 o 
   0  -1   3        6.53        7.95      0.42 o 
   1  -1   3       10.32       12.39      0.47 o 
   2  -1   3      118.61      106.87      2.52 o 
   3  -1   3       89.17       91.08      2.27 o 
   4  -1   3      223.61      224.84      5.15 o 
   5  -1   3      191.09      189.62      6.61 o 
   6  -1   3       95.34       93.38      3.88 o 
   7  -1   3       39.26       33.93      2.20 o 
  -7   0   3       83.25       86.18      3.80 o 
  -6   0   3      611.85      571.87     18.22 o 
  -5   0   3       55.64       55.07      2.48 o 
  -4   0   3      308.23      331.27     10.62 o 
  -3   0   3      371.35      379.49     11.88 o 
  -2   0   3       15.45        5.96      0.28 o 
  -1   0   3        2.30        2.28      0.14 o 
   1   0   3       76.16       87.18      2.00 o 
   2   0   3       64.75       56.73      1.43 o 
   3   0   3      342.98      346.10      7.53 o 
   4   0   3       95.59       82.06      2.13 o 
   5   0   3        9.69       17.66      1.27 o 
   6   0   3      864.50      803.08     25.19 o 
   7   0   3       10.02       10.57      1.35 o 
  -7   1   3      226.67      218.35      7.93 o 
  -6   1   3      238.27      243.95      8.49 o 
  -5   1   3      345.78      352.61     11.53 o 
  -4   1   3      957.99      985.24     30.31 o 
  -2   1   3        3.98       13.16      0.36 o 
   2   1   3      788.95      833.97     17.57 o 
   3   1   3      494.23      480.30     10.30 o 
   4   1   3      132.53      141.68      3.34 o 
   5   1   3      267.46      277.27      6.24 o 
   6   1   3      223.54      231.98      8.03 o 
   7   1   3      162.26      159.67      6.03 o 
  -6   2   3      101.67      104.55      4.41 o 
  -5   2   3      510.75      527.25     16.93 o 
  -4   2   3      108.22      109.03      2.69 o 
  -3   2   3     1236.80     1267.28     25.28 o 
  -2   2   3      943.00      955.42     15.73 o 
  -1   2   3      177.64      163.96      2.82 o 
   0   2   3      435.82      468.11      7.75 o 
   2   2   3        3.01        1.98      0.36 o 
   3   2   3      584.84      623.87     13.29 o 
   4   2   3      325.37      331.24      7.31 o 
   5   2   3       32.40       21.10      1.28 o 
   6   2   3        6.82        2.40      0.69 o 
   7   2   3      374.99      348.15     11.73 o 
   8   2   3        1.61        1.09      0.79 o 
  -5   3   3       59.55       58.36      2.91 o 
  -4   3   3       42.97       46.39      2.35 o 
  -3   3   3       69.35       71.71      2.96 o 
  -2   3   3     1528.25     1620.50     33.98 o 
  -1   3   3       27.26       17.99      0.49 o 
   0   3   3      457.91      441.91      7.35 o 
   1   3   3      323.90      310.52      9.40 o 
   2   3   3      336.16      306.89      9.28 o 
   3   3   3      394.96      401.44     12.03 o 
   4   3   3      246.15      223.53      5.10 o 
   5   3   3       38.67       34.72      1.21 o 
   6   3   3       64.17       76.71      3.34 o 
   7   3   3       22.94       20.37      1.60 o 
   8   3   3       44.92       45.95      2.68 o 
  -5   4   3       81.20       81.22      3.77 o 
  -4   4   3      161.49      162.76      6.09 o 
  -3   4   3        7.23        6.74      0.99 o 
  -2   4   3      909.97      907.28     19.31 o 
  -1   4   3      509.26      491.81     10.65 o 
   0   4   3      279.59      221.24     29.06 o 
   1   4   3      899.56      892.92     18.92 o 
   2   4   3     1249.46     1302.78     38.06 o 
   3   4   3      160.90      151.49      4.97 o 
   4   4   3     1118.60     1109.33     32.54 o 
   5   4   3      466.18      458.52     10.10 o 
   6   4   3      302.98      285.00      6.59 o 
   7   4   3       39.13       52.94      2.78 o 
   8   4   3      212.98      204.12      7.65 o 
  -4   5   3      106.13      104.68      4.41 o 
  -3   5   3      150.72      156.80      5.83 o 
  -2   5   3        2.75        3.39      0.81 o 
  -1   5   3      817.37      812.73     17.41 o 
   0   5   3      245.25      230.80      5.29 o 
   1   5   3      531.88      523.87     11.37 o 
   2   5   3      340.37      343.18     10.62 o 
   3   5   3      409.60      417.30     12.77 o 
   4   5   3      507.14      518.27     15.68 o 
   5   5   3      459.47      450.65     13.74 o 
   6   5   3      279.18      262.11      6.15 o 
   7   5   3      259.99      260.17      9.22 o 
   8   5   3       71.45       71.94      3.60 o 
  -3   6   3       30.57       34.16      2.13 o 
  -2   6   3       23.61       24.20      1.65 o 
  -1   6   3      249.35      241.25      5.64 o 
   0   6   3       21.00       21.83      0.97 o 
   1   6   3       19.36       17.87      2.81 o 
   2   6   3      176.03      176.57      6.01 o 
   3   6   3      120.57      124.73      4.51 o 
   4   6   3        3.67        3.57      0.71 o 
   5   6   3      295.41      297.89      9.50 o 
   6   6   3       23.07       28.22      1.25 o 
   7   6   3      180.89      166.79      6.44 o 
  -1   7   3       25.09       21.03      1.60 o 
   0   7   3      102.36      101.89      4.05 o 
   1   7   3       25.92       27.50      1.73 o 
   2   7   3       82.60       81.54      3.37 o 
   3   7   3       27.99       30.31      1.83 o 
   4   7   3       49.81       60.15      2.78 o 
   5   7   3       50.56       55.52      2.63 o 
   6   7   3       49.04       50.38      2.48 o 
   7   7   3       58.40       59.43      3.19 o 
   1   8   3       34.42       37.57      2.20 o 
   2   8   3       69.29       71.49      3.27 o 
   3   8   3      150.52      159.85      5.88 o 
   4   8   3       57.25       59.35      2.89 o 
   5   8   3       23.04       26.96      1.93 o 
   6   8   3      239.16      243.75      8.34 o 
  -4  -8   4       24.47       27.50      2.01 o 
  -3  -8   4       91.63       88.74      4.00 o 
  -5  -7   4      119.36      108.71      4.28 o 
  -4  -7   4      246.74      234.98      8.03 o 
  -3  -7   4       14.57       18.96      1.73 o 
  -2  -7   4       88.91       83.42      3.70 o 
  -1  -7   4       53.25       54.43      2.81 o 
   0  -7   4       98.65       91.91      4.05 o 
  -7  -6   4       21.98       26.89      1.52 o 
  -6  -6   4      360.64      377.03     10.62 o 
  -5  -6   4      227.38      218.93      7.29 o 
  -4  -6   4      214.24      218.17      7.35 o 
  -3  -6   4      412.58      386.84     12.29 o 
  -2  -6   4      383.03      375.77     11.98 o 
  -1  -6   4      128.03      122.57      4.71 o 
   0  -6   4      327.32      327.93     10.75 o 
   1  -6   4      310.22      312.49     10.39 o 
   2  -6   4       26.50       27.95      1.98 o 
  -7  -5   4       65.63       66.87      3.06 o 
  -6  -5   4      171.22      172.05      4.00 o 
  -5  -5   4       69.31       69.47      2.28 o 
  -4  -5   4      116.04      116.08      2.26 o 
  -3  -5   4      783.84      770.95     15.32 o 
  -2  -5   4      241.92      241.21      7.90 o 
  -1  -5   4      396.79      408.86     12.80 o 
   0  -5   4      198.83      210.37      7.12 o 
   1  -5   4      281.64      291.89      9.55 o 
   2  -5   4      139.19      141.60      5.27 o 
   3  -5   4      156.39      161.97      5.93 o 
  -8  -4   4      288.63      305.98     10.52 o 
  -7  -4   4       13.38       13.89      1.37 o 
  -6  -4   4       10.52       13.48      1.24 o 
  -5  -4   4      218.51      219.68      4.84 o 
  -4  -4   4        3.13        3.77      0.57 o 
  -3  -4   4       15.95       19.79      0.99 o 
  -2  -4   4      451.38      448.10      9.01 o 
  -1  -4   4      131.51      137.28      7.75 o 
   0  -4   4       27.54       26.73      2.42 o 
   1  -4   4      343.48      356.74      7.92 o 
   2  -4   4      223.79      223.26      8.84 o 
   3  -4   4        9.96       10.68      0.82 o 
  -8  -3   4       48.44       43.25      2.48 o 
  -7  -3   4       75.08       77.09      3.37 o 
  -6  -3   4       78.16       77.26      3.19 o 
  -5  -3   4      259.88      266.35      8.74 o 
  -4  -3   4      103.25       99.51      1.93 o 
  -3  -3   4        1.69        3.27      0.26 o 
  -2  -3   4      496.50      504.55     10.04 o 
  -1  -3   4      148.08      142.44      3.04 o 
   0  -3   4      709.17      741.94     14.55 o 
   1  -3   4      291.99      278.11      6.18 o 
   2  -3   4      268.87      270.73      6.12 o 
   3  -3   4      238.54      242.85      5.64 o 
   4  -3   4      210.74      220.31      7.52 o 
   5  -3   4      373.22      350.73     11.63 o 
  -7  -2   4      565.20      561.21     17.99 o 
  -6  -2   4      225.64      224.21      7.68 o 
  -5  -2   4      141.01      146.11      5.12 o 
  -4  -2   4     1171.00     1178.11     35.88 o 
  -3  -2   4       44.85       32.46      0.76 o 
  -2  -2   4      172.78      165.77      2.88 o 
  -1  -2   4     1738.36     1635.95     47.51 o 
   0  -2   4      268.32      249.03      7.26 o 
   1  -2   4      270.39      255.27      5.63 o 
   2  -2   4      802.59      854.28     18.14 o 
   3  -2   4      296.51      294.21      6.61 o 
   4  -2   4       98.43      104.82      2.74 o 
   5  -2   4      231.21      235.89      8.08 o 
   6  -2   4      351.94      333.52     11.22 o 
  -7  -1   4      140.73      134.50      5.22 o 
  -6  -1   4      174.45      178.52      6.34 o 
  -5  -1   4      176.67      170.31      5.88 o 
  -4  -1   4      457.26      498.95     15.55 o 
  -3  -1   4      569.22      605.85     10.05 o 
  -2  -1   4        6.58        2.58      0.19 o 
  -1  -1   4      183.25      191.47      6.47 o 
   0  -1   4       95.57      123.75      2.62 o 
   1  -1   4      409.65      429.97      9.18 o 
   2  -1   4      156.76      146.28      4.46 o 
   3  -1   4       46.17       47.78      1.40 o 
   4  -1   4       82.63       79.48      2.14 o 
   5  -1   4        8.94       13.51      1.24 o 
   6  -1   4      178.52      154.32      5.73 o 
  -7   0   4       12.25       10.16      1.32 o 
  -6   0   4      279.08      282.16      9.53 o 
  -5   0   4       98.69       98.86      3.80 o 
  -4   0   4      221.36      243.70      5.22 o 
  -3   0   4     1498.55     1645.02     43.25 o 
  -2   0   4        5.08        1.93      0.24 o 
  -1   0   4      121.94      117.12      2.05 o 
   0   0   4     1028.21      973.51     28.36 o 
   1   0   4       39.46       46.78      1.17 o 
   2   0   4      159.46      145.10      4.38 o 
   3   0   4      343.63      351.48      7.93 o 
   4   0   4       15.12       14.99      0.72 o 
   5   0   4       54.73       50.67      1.58 o 
   6   0   4       14.03       18.45      1.45 o 
   7   0   4        8.07        5.35      1.04 o 
  -7   1   4      172.38      173.18      6.59 o 
  -6   1   4      220.23      217.01      8.06 o 
  -5   1   4      356.51      357.40     10.84 o 
  -4   1   4      441.98      441.37      9.11 o 
  -3   1   4      648.48      668.73     13.51 o 
   1   1   4      201.91      168.92      5.27 o 
   2   1   4     1257.51     1245.61     26.14 o 
   3   1   4      763.16      761.95     16.19 o 
   4   1   4      320.18      321.80      7.11 o 
   5   1   4      459.80      434.83      9.56 o 
   6   1   4       13.11       19.01      1.47 o 
   7   1   4      134.40      126.82      5.04 o 
  -6   2   4      154.01      149.07      5.76 o 
  -5   2   4      239.38      238.78      8.26 o 
  -4   2   4      121.34      122.15      2.94 o 
  -3   2   4      510.51      487.63      9.93 o 
  -2   2   4     1688.51     1854.43     56.13 o 
  -1   2   4      342.96      331.32      5.56 o 
   2   2   4       80.31       75.13      2.63 o 
   3   2   4     1218.94     1212.65     25.56 o 
   4   2   4      767.82      788.14     16.85 o 
   5   2   4      103.19      111.80      2.86 o 
   6   2   4      499.99      473.46     15.31 o 
   7   2   4      100.07      119.50      4.84 o 
  -5   3   4       22.58       21.92      1.73 o 
  -4   3   4       68.07       68.07      3.01 o 
  -3   3   4      118.75      125.03      4.59 o 
  -2   3   4       10.98       10.54      0.63 o 
  -1   3   4      229.57      232.10      4.00 o 
   0   3   4      291.05      260.31      4.44 o 
   1   3   4     1141.63     1133.97     33.09 o 
   2   3   4       87.80       83.22      2.89 o 
   3   3   4      350.34      347.31     10.57 o 
   4   3   4      218.43      218.07      5.02 o 
   5   3   4      100.57      108.24      4.64 o 
   6   3   4      512.95      498.99     11.03 o 
   7   3   4        7.98       10.29      1.32 o 
   8   3   4       27.97       27.09      2.01 o 
  -5   4   4      145.67      139.87      5.58 o 
  -4   4   4       42.46       41.28      2.33 o 
  -3   4   4       12.30       11.42      1.19 o 
  -2   4   4      146.16      128.98      4.66 o 
  -1   4   4      219.77      233.16      5.28 o 
   0   4   4       15.91       12.95      0.79 o 
   1   4   4      771.94      788.48     16.78 o 
   2   4   4      707.08      668.95     19.86 o 
   3   4   4       16.50       16.49      1.04 o 
   4   4   4      761.41      776.98     23.04 o 
   5   4   4      313.17      312.78      7.11 o 
   6   4   4       15.57       17.91      1.10 o 
   7   4   4      537.77      486.15     15.99 o 
   8   4   4      284.92      312.06     10.95 o 
  -4   5   4       72.98       72.95      3.44 o 
  -3   5   4      127.16      126.34      4.92 o 
  -2   5   4      311.08      308.77     10.27 o 
  -1   5   4       82.07       79.56      3.41 o 
   0   5   4      217.39      216.13      5.00 o 
   1   5   4       92.79       88.54      2.57 o 
   2   5   4      574.96      560.27     16.90 o 
   3   5   4      288.49      286.11      9.02 o 
   4   5   4      412.17      399.58     12.29 o 
   5   5   4      244.86      244.43      7.88 o 
   6   5   4       67.22       69.08      2.39 o 
   7   5   4      598.60      553.37     18.09 o 
  -3   6   4       33.71       36.16      2.25 o 
  -2   6   4       43.84       43.08      2.33 o 
  -1   6   4      164.15      158.74      6.01 o 
   0   6   4       54.33       53.60      3.51 o 
   1   6   4        1.63        1.98      0.61 o 
   2   6   4      202.22      189.70      6.39 o 
   3   6   4      124.92      124.02      4.51 o 
   4   6   4        1.87        1.88      0.63 o 
   5   6   4      272.87      265.62      8.62 o 
   6   6   4       83.80       87.74      2.58 o 
   7   6   4       11.80        8.51      1.27 o 
  -1   7   4      110.45      106.25      4.31 o 
   0   7   4       21.08       23.67      1.13 o 
   1   7   4      116.00      105.34      4.08 o 
   2   7   4        1.18        1.32      0.69 o 
   3   7   4       29.62       32.26      1.90 o 
   4   7   4       27.36       28.78      1.80 o 
   5   7   4       51.61       53.34      2.58 o 
   6   7   4       38.38       44.65      2.33 o 
   1   8   4       86.18       85.09      3.67 o 
   2   8   4       54.79       51.61      2.66 o 
   3   8   4      146.21      146.37      5.50 o 
   4   8   4       87.43       94.01      3.95 o 
   5   8   4        6.95        8.82      1.24 o 
  -5  -7   5       43.29       42.11      2.30 o 
  -4  -7   5       41.86       37.50      2.22 o 
  -3  -7   5      137.79      136.00      5.30 o 
  -2  -7   5       10.28        9.89      1.37 o 
  -1  -7   5      423.10      405.08     13.25 o 
   0  -7   5        4.51        4.64      1.14 o 
  -7  -6   5       13.12       13.79      1.19 o 
  -6  -6   5      130.73      136.86      4.33 o 
  -4  -6   5       38.42       38.03      2.11 o 
  -3  -6   5      282.35      281.04      9.28 o 
  -2  -6   5      220.90      217.98      7.52 o 
  -1  -6   5      190.43      196.01      6.94 o 
   0  -6   5      204.20      198.72      7.09 o 
   1  -6   5      295.00      293.36      9.94 o 
   2  -6   5       46.32       54.10      2.91 o 
  -7  -5   5       36.70       37.75      1.88 o 
  -6  -5   5      124.64      134.45      4.31 o 
  -5  -5   5      121.98      126.80      3.95 o 
  -4  -5   5      195.62      172.75     15.03 o 
  -3  -5   5      132.14      138.32      5.37 o 
  -2  -5   5      300.78      297.34      9.58 o 
  -1  -5   5       19.21       18.02      1.40 o 
   0  -5   5     1128.46     1162.98     34.64 o 
   1  -5   5       83.68       82.43      3.52 o 
   2  -5   5      189.31      194.31      6.89 o 
   3  -5   5      116.36      123.86      4.89 o 
  -7  -4   5       40.99       42.44      2.01 o 
  -6  -4   5        9.35       10.57      0.97 o 
  -5  -4   5      186.21      181.39      5.40 o 
  -4  -4   5       31.32       31.37      1.02 o 
  -3  -4   5        1.45        1.16      0.27 o 
  -2  -4   5      194.94      201.73      4.27 o 
  -1  -4   5        2.46        2.10      0.63 o 
   0  -4   5       80.45       84.94      3.34 o 
   1  -4   5      209.56      212.91      7.14 o 
   2  -4   5      100.16      102.38      4.00 o 
   3  -4   5       25.93       28.51      1.83 o 
  -7  -3   5      128.67      133.68      3.35 o 
  -6  -3   5       75.29       72.75      2.66 o 
  -5  -3   5      135.60      141.75      3.28 o 
  -4  -3   5       73.29       75.94      1.89 o 
  -3  -3   5      244.84      249.37      5.16 o 
  -2  -3   5       76.57       76.71      1.82 o 
  -1  -3   5      174.64      195.71      4.12 o 
   0  -3   5      191.73      212.34      4.48 o 
   1  -3   5      633.19      664.03     19.94 o 
   2  -3   5       80.87       76.23      3.04 o 
   4  -3   5       51.72       56.40      2.61 o 
  -7  -2   5      324.86      309.81      6.84 o 
  -6  -2   5      186.10      178.92      6.49 o 
  -5  -2   5      269.55      284.71      6.13 o 
  -4  -2   5     1074.56     1113.21     33.93 o 
  -3  -2   5      342.55      346.58      5.87 o 
  -2  -2   5      577.81      546.73      9.06 o 
  -1  -2   5     1710.63     1774.28     51.56 o 
   0  -2   5        3.34        4.03      0.48 o 
   1  -2   5      326.78      333.79      7.26 o 
   2  -2   5      778.45      779.24     16.60 o 
   3  -2   5      121.34      116.30      4.19 o 
   4  -2   5      138.52      135.81      3.42 o 
   5  -2   5      295.24      287.54      9.63 o 
  -7  -1   5      126.49      115.12      2.99 o 
  -6  -1   5      296.58      293.15      6.42 o 
  -5  -1   5      389.07      381.55      9.83 o 
  -4  -1   5      520.05      517.14     10.61 o 
  -3  -1   5      284.05      294.13     11.21 o 
  -2  -1   5     1065.82     1113.06     18.24 o 
  -1  -1   5      642.35      669.98     13.20 o 
   0  -1   5     1782.30     1970.85     57.17 o 
   1  -1   5       32.53       49.62      1.29 o 
   2  -1   5      364.20      366.92      7.98 o 
   3  -1   5      107.73      110.24      2.73 o 
   4  -1   5      302.20      299.46      6.76 o 
   5  -1   5       83.70       82.86      3.37 o 
   6  -1   5        9.02       10.93      1.30 o 
  -7   0   5      160.25      178.57      4.26 o 
  -6   0   5      191.55      193.00      4.44 o 
  -5   0   5       43.41       42.08      2.92 o 
  -4   0   5      206.88      209.52      4.55 o 
  -3   0   5      725.85      742.19     17.52 o 
  -2   0   5       14.83       14.28      0.43 o 
  -1   0   5      569.19      575.26     13.97 o 
   1   0   5       97.35      124.66      3.53 o 
   2   0   5      136.80      129.08      3.00 o 
   3   0   5      548.34      538.35     11.58 o 
   4   0   5        2.74        2.58      0.40 o 
   5   0   5       78.62       78.22      2.94 o 
   6   0   5      185.33      175.48      6.34 o 
   7   0   5       11.35       18.40      1.75 o 
  -6   1   5       55.13       55.63      3.60 o 
  -5   1   5      143.27      148.86      3.48 o 
  -4   1   5      336.32      342.54      7.17 o 
  -3   1   5      506.28      495.20     10.05 o 
  -2   1   5      228.30      207.47      4.53 o 
  -1   1   5     1173.17     1151.83     22.43 o 
   0   1   5      420.68      397.81      8.50 o 
   2   1   5      618.61      585.64     12.50 o 
   3   1   5      465.38      469.65     10.17 o 
   4   1   5      150.67      151.74      3.63 o 
   5   1   5      556.78      547.26     11.93 o 
   6   1   5      292.69      294.47      9.94 o 
   7   1   5      120.72      140.99      5.50 o 
  -6   2   5      218.51      226.42      8.08 o 
  -5   2   5      184.64      187.44      6.71 o 
  -4   2   5       82.10       81.42      2.06 o 
  -3   2   5      541.04      497.83     11.08 o 
  -2   2   5      854.47      881.79     14.55 o 
  -1   2   5       39.20       35.15      0.84 o 
   0   2   5      828.84      825.71     13.61 o 
   2   2   5      267.29      249.29      7.73 o 
   3   2   5      955.84      996.84     21.12 o 
   4   2   5     1089.30     1117.31     23.71 o 
   5   2   5      112.97      115.79      2.99 o 
   6   2   5      365.99      364.64     12.06 o 
   7   2   5      344.00      336.19     11.40 o 
  -5   3   5       21.32       20.12      1.75 o 
  -4   3   5       30.24       36.06      2.06 o 
  -3   3   5       95.55      105.36      4.00 o 
  -2   3   5      156.01      158.62      3.45 o 
  -1   3   5       27.61       24.78      0.74 o 
   0   3   5      358.00      357.18      6.04 o 
   1   3   5      132.77      158.48      5.09 o 
   2   3   5      729.81      744.54     22.00 o 
   3   3   5      558.51      541.84     16.21 o 
   4   3   5      214.01      226.54      5.24 o 
   5   3   5       19.25       21.23      0.96 o 
   6   3   5      209.28      216.52      5.21 o 
   7   3   5      139.90      139.14      5.48 o 
  -4   4   5       23.36       23.14      1.73 o 
  -3   4   5        2.61        4.61      0.89 o 
  -2   4   5      189.42      187.12      6.44 o 
  -1   4   5      158.79      170.35      3.99 o 
   0   4   5        6.95        7.46      0.69 o 
   1   4   5       15.15       11.32      0.86 o 
   2   4   5      332.52      331.50     10.19 o 
   3   4   5       16.16       15.11      1.04 o 
   4   4   5      249.30      242.76      7.73 o 
   5   4   5      218.94      216.90      5.15 o 
   6   4   5        5.55        5.04      1.08 o 
   7   4   5      145.77      155.16      6.01 o 
  -3   5   5      141.67      144.13      5.48 o 
  -2   5   5      181.14      180.45      6.39 o 
  -1   5   5      231.26      229.71      5.33 o 
   0   5   5      141.29      137.64      3.37 o 
   1   5   5      822.36      838.60     24.91 o 
   2   5   5       20.47       24.15      1.37 o 
   3   5   5      144.60      134.80      4.69 o 
   4   5   5      416.10      399.05     12.34 o 
   5   5   5      275.67      256.80      8.28 o 
   6   5   5       53.22       50.98      1.75 o 
   7   5   5      114.77      114.41      4.84 o 
  -2   6   5       67.94       70.19      3.19 o 
  -1   6   5      284.96      267.66      9.00 o 
   0   6   5      191.51      184.51      4.48 o 
   1   6   5      196.78      196.09      6.59 o 
   2   6   5      108.29      100.50      3.80 o 
   3   6   5       64.60       63.58      2.71 o 
   4   6   5       39.06       37.50      1.96 o 
   5   6   5      166.31      163.34      5.73 o 
   6   6   5       84.46       73.57      2.31 o 
   7   6   5        7.28        7.22      0.95 o 
  -1   7   5       63.85       64.26      2.99 o 
   0   7   5       62.63       60.81      1.99 o 
   1   7   5        9.39        9.30      1.14 o 
   2   7   5      522.77      518.86     16.09 o 
   3   7   5        2.03        2.22      0.74 o 
   4   7   5        1.80        2.35      0.79 o 
   5   7   5       35.53       39.12      2.16 o 
   6   7   5       56.37       58.23      2.78 o 
   1   8   5       25.05       27.90      1.90 o 
   2   8   5      232.61      238.22      8.18 o 
   3   8   5      178.39      187.17      6.71 o 
   4   8   5       21.88       20.50      1.78 o 
   5   8   5       51.64       56.48      2.86 o 
  -4  -7   6       54.92       57.93      2.94 o 
  -3  -7   6       52.64       50.46      2.76 o 
  -2  -7   6        4.54        6.24      1.22 o 
  -1  -7   6       47.06       51.03      2.91 o 
  -6  -6   6        2.32        3.80      0.63 o 
  -4  -6   6        2.18        1.55      0.74 o 
  -3  -6   6      253.88      272.48      9.12 o 
  -2  -6   6       36.74       37.05      2.20 o 
  -1  -6   6        1.17        1.35      0.81 o 
   0  -6   6      334.50      338.95     11.27 o 
   1  -6   6      169.14      171.98      6.49 o 
  -7  -5   6       87.33       89.83      3.27 o 
  -6  -5   6      129.89      133.93      4.28 o 
  -5  -5   6       78.48       78.91      2.68 o 
  -4  -5   6      145.79      138.21      3.18 o 
  -3  -5   6      220.41      211.88      4.59 o 
  -2  -5   6      255.66      259.12      8.56 o 
  -1  -5   6       90.90       93.46      3.80 o 
   0  -5   6       92.92       92.57      3.83 o 
   1  -5   6       41.24       42.77      2.33 o 
   2  -5   6      787.14      795.65     24.32 o 
   3  -5   6       10.26       11.37      1.47 o 
  -7  -4   6       29.56       31.65      1.70 o 
  -6  -4   6      229.21      220.92      6.59 o 
  -5  -4   6       35.04       40.17      1.68 o 
  -4  -4   6      201.08      193.57      5.60 o 
  -3  -4   6        7.57        7.39      0.62 o 
  -2  -4   6      582.53      606.06     12.41 o 
  -1  -4   6       59.63       63.55      1.67 o 
   0  -4   6       44.64       47.18      2.30 o 
   1  -4   6      208.19      204.04      6.99 o 
   2  -4   6      131.57      135.08      5.04 o 
   3  -4   6        3.07        3.90      0.91 o 
  -7  -3   6      109.96      102.12      3.62 o 
  -6  -3   6      165.68      160.13      4.99 o 
  -5  -3   6      197.51      209.79      6.19 o 
  -4  -3   6       58.51       54.28      1.96 o 
  -3  -3   6      137.34      141.79      3.13 o 
  -2  -3   6      122.26      119.16      2.68 o 
  -1  -3   6      184.08      180.87      8.50 o 
   0  -3   6      146.28      154.39      3.42 o 
   1  -3   6       80.17       75.69      3.06 o 
   2  -3   6      201.49      209.01      7.02 o 
   3  -3   6      593.89      607.60     18.58 o 
   4  -3   6       21.60       23.06      1.57 o 
  -7  -2   6      430.64      447.20     12.67 o 
  -6  -2   6       33.11       43.69      1.90 o 
  -5  -2   6      903.95      852.99     22.93 o 
  -4  -2   6      438.83      477.89     13.02 o 
  -3  -2   6      376.75      366.37      9.35 o 
  -2  -2   6      289.90      277.22      5.69 o 
  -1  -2   6     1963.44     2004.48     39.05 o 
   0  -2   6      770.66      787.49     15.59 o 
   1  -2   6       97.50       86.23      3.22 o 
   2  -2   6      350.14      348.50     10.88 o 
   3  -2   6      200.01      203.58      6.79 o 
   4  -2   6       74.43       73.79      3.06 o 
  -7  -1   6       90.18       96.62      2.61 o 
  -6  -1   6      142.27      147.11      3.52 o 
  -5  -1   6      445.18      427.15      8.92 o 
  -4  -1   6      685.35      714.61     14.48 o 
  -3  -1   6      407.29      394.90      8.08 o 
  -2  -1   6      959.52      944.04     18.51 o 
  -1  -1   6      628.14      622.49     13.77 o 
   0  -1   6      764.63      765.02     56.06 o 
   1  -1   6     1299.36     1319.25     38.59 o 
   2  -1   6     1601.33     1587.02     46.37 o 
   3  -1   6      140.48      136.00      4.71 o 
   4  -1   6      663.37      659.52     19.86 o 
   5  -1   6      211.65      211.59      7.07 o 
  -6   0   6      193.00      185.34      4.28 o 
  -5   0   6       99.78       81.52      2.13 o 
  -4   0   6      646.19      600.47     12.25 o 
  -3   0   6      345.02      364.30      7.51 o 
  -2   0   6       28.63       25.89      1.41 o 
  -1   0   6       67.65       64.25      1.24 o 
   0   0   6      663.12      679.04     13.43 o 
   1   0   6      464.53      483.43      8.10 o 
   2   0   6      580.11      556.21     11.90 o 
   3   0   6      253.34      241.91      5.47 o 
   4   0   6       52.56       53.17      1.82 o 
   5   0   6      110.93      111.07      2.92 o 
   6   0   6      147.14      140.48      5.30 o 
  -6   1   6       25.99       24.18      1.07 o 
  -5   1   6        4.45        5.43      0.53 o 
  -4   1   6       98.97       94.93      4.43 o 
  -3   1   6      219.73      224.24      4.78 o 
  -2   1   6       77.45       81.01      1.55 o 
  -1   1   6      627.49      600.76      9.95 o 
   0   1   6      167.75      166.37      4.22 o 
   1   1   6      109.43      102.45      3.52 o 
   2   1   6      414.65      419.98      9.10 o 
   3   1   6     2526.04     2507.05     52.49 o 
   4   1   6       34.13       34.40      1.20 o 
   5   1   6      311.79      315.51      7.17 o 
   6   1   6      158.51      158.40      5.83 o 
   7   1   6      126.81      130.67      5.20 o 
  -6   2   6      146.29      156.30      5.96 o 
  -5   2   6      464.42      434.65     14.12 o 
  -4   2   6       66.80       58.09      2.13 o 
  -3   2   6      671.19      657.75     13.33 o 
  -2   2   6      533.78      526.79     10.67 o 
  -1   2   6      180.31      186.30      3.27 o 
   0   2   6      534.18      558.56      9.30 o 
   1   2   6      238.03      225.86      7.09 o 
   2   2   6      178.34      176.19      5.73 o 
   3   2   6     1615.88     1671.92     35.14 o 
   4   2   6      545.28      565.10     12.57 o 
   5   2   6      113.65      114.76      3.00 o 
   6   2   6      375.44      393.71      8.91 o 
   7   2   6      223.38      234.96      8.39 o 
  -5   3   6      148.21      147.51      5.65 o 
  -4   3   6       53.85       57.37      2.68 o 
  -3   3   6      117.44      123.46      4.51 o 
  -2   3   6      175.98      178.04      3.88 o 
  -1   3   6       43.62       46.91      1.05 o 
   0   3   6      477.03      467.73      7.87 o 
   1   3   6       93.83       96.87      3.39 o 
   2   3   6       27.62       22.83      1.24 o 
   3   3   6       25.15       35.65      1.70 o 
   4   3   6     1427.93     1420.26     45.65 o 
   5   3   6       13.61       16.32      0.92 o 
   6   3   6      148.55      155.01      3.96 o 
   7   3   6       36.29       34.21      2.18 o 
  -4   4   6      409.91      399.86     13.15 o 
  -3   4   6       32.41       29.06      1.78 o 
  -2   4   6      204.63      210.78      7.14 o 
  -1   4   6       60.95       62.00      1.75 o 
   0   4   6       40.46       39.90      1.26 o 
   1   4   6      467.30      485.36     14.68 o 
   2   4   6        1.45        1.22      0.46 o 
   3   4   6      147.94      140.76      4.82 o 
   4   4   6      381.40      384.56     11.91 o 
   5   4   6       65.17       62.15      1.93 o 
   6   4   6        3.30        3.67      0.57 o 
   7   4   6      103.99      116.81      4.87 o 
  -3   5   6      177.66      177.41      6.49 o 
  -2   5   6      182.40      186.43      6.54 o 
  -1   5   6      244.40      229.00      7.65 o 
   0   5   6       98.94       95.14      2.50 o 
   1   5   6      457.67      438.46     13.43 o 
   2   5   6      214.33      213.11      6.94 o 
   3   5   6      409.90      402.99     12.49 o 
   4   5   6      100.86      104.42      3.88 o 
   5   5   6      428.93      420.92     13.10 o 
   6   5   6       75.13       76.68      2.35 o 
   7   5   6      142.19      147.05      5.86 o 
  -2   6   6       89.76       87.24      3.70 o 
  -1   6   6      381.13      367.38     12.01 o 
   0   6   6       91.01       94.27      2.58 o 
   1   6   6      138.87      132.40      4.74 o 
   2   6   6      920.59      898.40     26.84 o 
   3   6   6      262.56      257.69      8.41 o 
   4   6   6        2.95        3.42      0.79 o 
   5   6   6      328.37      309.43      9.99 o 
   6   6   6      120.20      118.45      3.31 o 
   7   6   6       14.96       13.94      1.08 o 
   0   7   6      105.44      104.54      2.93 o 
   1   7   6       37.29       37.57      2.08 o 
   2   7   6      142.93      136.79      5.04 o 
   3   7   6       30.77       32.67      1.96 o 
   4   7   6      665.66      637.75     19.57 o 
   5   7   6       37.10       37.68      2.18 o 
   6   7   6       45.38       40.70      2.28 o 
   2   8   6        2.15        2.58      0.89 o 
   3   8   6      209.79      217.17      7.60 o 
  -3  -7   7       55.77       57.52      3.06 o 
  -4  -6   7        8.80        7.27      1.12 o 
  -3  -6   7      328.94      331.78     10.93 o 
  -2  -6   7       37.42       40.06      2.35 o 
  -1  -6   7        1.72        3.37      0.99 o 
   0  -6   7       56.67       50.80      2.83 o 
  -6  -5   7      440.86      413.52     11.58 o 
  -5  -5   7       14.76       15.91      1.07 o 
  -4  -5   7      227.29      232.56      5.06 o 
  -3  -5   7      149.32      160.95      5.76 o 
  -2  -5   7      167.46      168.95      6.06 o 
  -1  -5   7      125.70      130.90      4.99 o 
   0  -5   7      310.42      295.31      9.86 o 
   1  -5   7       27.76       27.55      1.96 o 
   2  -5   7        6.23        4.33      1.04 o 
  -7  -4   7       73.05       72.25      2.81 o 
  -6  -4   7       86.40       88.18      3.09 o 
  -5  -4   7      879.28      822.91     22.12 o 
  -4  -4   7      146.69      155.21      4.66 o 
  -3  -4   7        3.08        3.00      0.41 o 
  -2  -4   7      761.09      782.50     15.64 o 
  -1  -4   7      274.97      274.31      5.91 o 
   0  -4   7       82.11       85.60      3.55 o 
   1  -4   7      358.81      349.19     11.30 o 
   2  -4   7       73.58       74.09      3.34 o 
   3  -4   7      264.19      255.48      8.74 o 
  -7  -3   7       17.34       17.46      1.35 o 
  -6  -3   7       30.00       29.16      1.47 o 
  -5  -3   7      598.91      551.55     15.08 o 
  -4  -3   7       35.56       43.91      1.75 o 
  -3  -3   7      217.35      222.23      4.74 o 
  -2  -3   7      164.24      163.29      4.31 o 
  -1  -3   7      103.13      104.18      2.47 o 
   0  -3   7      105.95      106.07      2.54 o 
   1  -3   7      410.49      398.48     12.52 o 
   2  -3   7      133.17      141.22      5.15 o 
   3  -3   7       89.31       94.01      3.83 o 
   4  -3   7      109.41      109.14      4.33 o 
  -7  -2   7      147.20      146.77      4.79 o 
  -6  -2   7       16.18       17.48      1.14 o 
  -5  -2   7       17.58       24.08      1.24 o 
  -4  -2   7      909.15      884.92     23.65 o 
  -3  -2   7      575.37      674.54     64.80 o 
  -2  -2   7       16.14       16.26      0.69 o 
  -1  -2   7      749.15      757.69     15.07 o 
   0  -2   7      327.60      329.47      6.81 o 
   1  -2   7      382.89      371.92     11.58 o 
   2  -2   7     1584.01     1566.83     46.02 o 
   3  -2   7       77.86       81.32      3.29 o 
   4  -2   7      270.48      271.46      8.95 o 
  -6  -1   7       83.63       74.14      2.71 o 
  -5  -1   7       11.95       14.80      0.97 o 
  -4  -1   7      711.87      667.66     17.99 o 
  -3  -1   7      280.91      306.06      8.51 o 
  -2  -1   7      747.95      770.92     15.24 o 
  -1  -1   7      655.13      631.09     12.56 o 
   0  -1   7      497.71      491.42     13.06 o 
   1  -1   7      495.52      468.11     14.24 o 
   2  -1   7      850.84      833.15     24.80 o 
   3  -1   7     1175.31     1151.71     34.05 o 
   4  -1   7       76.43       77.41      3.16 o 
   5  -1   7      102.77       97.89      3.85 o 
  -6   0   7      161.48      158.55      4.92 o 
  -5   0   7       18.33       15.87      0.81 o 
  -4   0   7        1.57        2.20      0.46 o 
  -3   0   7      128.93      133.11      4.00 o 
  -2   0   7      457.14      446.97     11.98 o 
  -1   0   7      114.74      123.40      2.73 o 
   0   0   7      202.42      196.77      4.18 o 
   1   0   7        3.20        3.33      0.39 o 
   2   0   7       87.97       87.50      3.24 o 
   3   0   7     2206.70     2073.12     60.46 o 
   4   0   7       26.33       20.27      1.37 o 
   5   0   7      188.31      184.42      6.31 o 
  -6   1   7       87.28       84.02      2.28 o 
  -5   1   7      135.02      125.06      3.01 o 
  -4   1   7       13.04        8.29      0.59 o 
  -3   1   7       67.88       67.74      1.73 o 
  -2   1   7       23.66       25.88      1.42 o 
  -1   1   7      220.68      222.63      4.61 o 
   0   1   7       66.95       56.16      1.46 o 
   1   1   7       46.03       40.58      1.20 o 
   2   1   7       46.97       44.29      1.96 o 
   3   1   7        4.16        2.68      0.61 o 
   4   1   7      595.68      607.80     13.20 o 
   5   1   7      237.72      243.44      7.98 o 
  -5   2   7      247.46      244.88      8.44 o 
  -4   2   7      251.78      253.48      5.86 o 
  -3   2   7      306.05      303.06      8.03 o 
  -2   2   7        4.21        4.09      0.40 o 
  -1   2   7      338.42      343.66      5.87 o 
   0   2   7      911.57      966.13     19.05 o 
   1   2   7      396.66      406.33     12.36 o 
   2   2   7       25.04       22.48      1.32 o 
   3   2   7        3.06        3.50      0.46 o 
   4   2   7     1483.92     1525.23     32.28 o 
   5   2   7       13.92       14.64      1.07 o 
   6   2   7      239.57      244.08      5.84 o 
   7   2   7      128.22      141.98      5.58 o 
  -5   3   7      128.04      131.56      5.17 o 
  -4   3   7      629.63      618.65     19.59 o 
  -3   3   7      199.87      207.08      7.02 o 
  -2   3   7      169.28      178.07      3.91 o 
  -1   3   7      189.64      194.89      3.47 o 
   0   3   7      552.23      574.02      9.63 o 
   1   3   7      194.77      207.87      6.68 o 
   2   3   7      250.12      245.29      7.83 o 
   3   3   7      319.62      265.31      8.49 o 
   4   3   7       34.58       36.34      1.32 o 
   5   3   7      154.11      155.95      3.95 o 
   6   3   7      419.04      436.17      9.86 o 
   7   3   7       37.79       40.77      2.38 o 
  -4   4   7       29.92       28.88      1.90 o 
  -3   4   7      145.02      158.91      5.76 o 
  -2   4   7      778.24      765.62     23.80 o 
  -1   4   7       14.50       15.99      1.70 o 
   0   4   7       17.01       18.17      0.63 o 
   1   4   7      581.84      576.79     17.36 o 
   2   4   7      180.13      177.59      5.91 o 
   3   4   7      145.80      148.36      5.12 o 
   4   4   7       97.17       89.45      3.47 o 
   5   4   7      201.97      196.03      4.82 o 
   6   4   7        1.09        1.28      0.49 o 
   7   4   7       90.62       90.27      4.03 o 
  -3   5   7      306.01      307.27     10.37 o 
  -2   5   7      267.75      268.68      9.02 o 
  -1   5   7       92.67       91.32      3.57 o 
   0   5   7      114.47      119.43      4.45 o 
   1   5   7      365.84      372.07     11.58 o 
   2   5   7      114.55      115.48      4.21 o 
   3   5   7      212.53      206.72      6.89 o 
   4   5   7      608.24      574.33     17.54 o 
   5   5   7        2.37        3.44      0.81 o 
   6   5   7        3.20        2.81      0.60 o 
   7   5   7      206.11      222.39      5.58 o 
  -2   6   7       35.76       36.97      2.11 o 
  -1   6   7     1085.04     1027.41     31.83 o 
   0   6   7       59.05       60.29      1.90 o 
   1   6   7       51.92       52.53      2.43 o 
   2   6   7      482.57      464.89     14.45 o 
   3   6   7      135.20      133.21      4.87 o 
   5   6   7       40.22       39.68      2.13 o 
   6   6   7      127.00      120.12      8.50 o 
   0   7   7       50.11       47.38      2.43 o 
   1   7   7       44.47       44.17      2.30 o 
   2   7   7      152.61      154.04      5.58 o 
   3   7   7       36.96       37.73      2.16 o 
   4   7   7       43.69       45.64      2.43 o 
   5   7   7      428.43      412.79     13.20 o 
  -3  -6   8       79.05       78.37      3.62 o 
  -2  -6   8      245.15      239.80      8.46 o 
  -1  -6   8       10.01        8.26      1.30 o 
  -6  -5   8      241.09      239.26      7.09 o 
  -5  -5   8      176.31      185.67      5.63 o 
  -4  -5   8      391.28      403.48     11.17 o 
  -3  -5   8        1.48        0.18      0.66 o 
  -2  -5   8      391.39      396.57     12.74 o 
  -1  -5   8       51.94       53.72      2.76 o 
   0  -5   8      253.52      255.99      8.84 o 
   1  -5   8       96.19       96.57      4.23 o 
  -6  -4   8       62.63       56.23      2.28 o 
  -5  -4   8      289.01      290.12      8.34 o 
  -4  -4   8      175.65      181.44      5.43 o 
  -3  -4   8     1089.10     1130.68     22.37 o 
  -2  -4   8       19.32       20.16      0.90 o 
  -1  -4   8      229.43      230.53      5.81 o 
   0  -4   8      188.29      181.18      6.44 o 
   1  -4   8      629.46      604.66     18.73 o 
   2  -4   8      150.31      154.32      5.78 o 
   3  -4   8        1.78        1.14      0.84 o 
  -6  -3   8        2.71        3.24      0.66 o 
  -5  -3   8       67.47       67.86      2.50 o 
  -4  -3   8       27.73       32.44      1.47 o 
  -3  -3   8      879.80      886.26     17.63 o 
  -2  -3   8        1.42        1.17      0.38 o 
  -1  -3   8      218.23      216.31      4.72 o 
   0  -3   8       92.62       91.08      2.30 o 
   1  -3   8      241.76      229.28      7.73 o 
   2  -3   8      103.31       96.62      3.93 o 
   3  -3   8      238.26      236.44      8.08 o 
   4  -3   8       48.57       56.89      2.86 o 
  -6  -2   8        7.95        9.91      0.94 o 
  -5  -2   8       32.76       30.61      1.47 o 
  -4  -2   8      114.52      118.49      3.77 o 
  -3  -2   8       86.32       90.64      2.96 o 
  -2  -2   8     1456.15     1451.46     28.46 o 
  -1  -2   8      165.39      175.81      3.88 o 
   0  -2   8        9.94        9.78      0.65 o 
   1  -2   8       57.55       58.11      2.56 o 
   2  -2   8      591.95      559.33     17.15 o 
   3  -2   8      270.96      274.92      9.05 o 
   4  -2   8       93.94      101.94      4.10 o 
  -6  -1   8      209.62      187.04      5.70 o 
  -5  -1   8      118.82      109.09      3.57 o 
  -4  -1   8      123.60      133.24      4.16 o 
  -3  -1   8       21.09       21.66      1.12 o 
  -2  -1   8     1642.75     1660.80     32.46 o 
  -1  -1   8      139.74      144.82      3.24 o 
   0  -1   8      310.26      307.00      6.41 o 
   1  -1   8      317.16      303.22      9.61 o 
   2  -1   8      330.87      321.46     10.22 o 
   3  -1   8      131.78      128.70      4.71 o 
   4  -1   8      564.71      559.53     17.23 o 
   5  -1   8      423.90      445.91     14.07 o 
  -6   0   8      196.37      178.07      5.45 o 
  -5   0   8       59.29       60.94      2.28 o 
  -4   0   8      277.27      270.81      7.73 o 
  -3   0   8      453.00      455.72     12.47 o 
  -2   0   8      607.61      594.21     11.86 o 
  -1   0   8     1114.87     1087.25     21.39 o 
   0   0   8      549.01      576.02     11.56 o 
   1   0   8       12.65       10.65      0.66 o 
   2   0   8       28.44       31.83      1.70 o 
   3   0   8      190.15      182.83      6.19 o 
   4   0   8      123.52      122.47      4.51 o 
   5   0   8      393.03      411.68     13.00 o 
  -5   1   8      158.59      162.20      4.97 o 
  -4   1   8      228.57      238.58      6.86 o 
  -3   1   8      269.13      262.49      7.42 o 
  -2   1   8      367.05      373.76     10.29 o 
  -1   1   8      677.46      674.96     13.44 o 
   0   1   8       29.81       32.12      1.04 o 
   1   1   8       36.21       41.89      1.70 o 
   2   1   8       88.50       77.59      3.01 o 
   3   1   8       23.11       24.80      1.47 o 
   4   1   8       16.48       15.53      1.35 o 
   5   1   8       66.67       69.96      3.06 o 
   6   1   8      222.78      244.70      8.21 o 
  -5   2   8      150.18      139.06      5.25 o 
  -4   2   8       74.88       78.09      2.29 o 
  -3   2   8      449.11      454.08      9.38 o 
  -2   2   8     1392.32     1429.62     28.57 o 
  -1   2   8      293.52      291.14      6.03 o 
   0   2   8      590.47      613.71     12.31 o 
   1   2   8      571.06      616.77     18.53 o 
   2   2   8      166.15      169.17      5.70 o 
   3   2   8      186.33      199.10      6.63 o 
   4   2   8       36.22       37.15      1.96 o 
   5   2   8        3.37        3.39      0.79 o 
   6   2   8      432.69      467.17     14.62 o 
  -4   3   8      193.22      189.42      6.66 o 
  -3   3   8      411.82      420.75     13.48 o 
  -2   3   8     1365.20     1409.57     28.18 o 
  -1   3   8        2.17        3.20      0.34 o 
   0   3   8      824.11      856.30     16.96 o 
   1   3   8      296.81      298.60      9.43 o 
   2   3   8      343.62      358.49     11.20 o 
   3   3   8      519.13      509.51     15.60 o 
   4   3   8      246.86      248.60      6.88 o 
   5   3   8       40.38       37.86      1.45 o 
   6   3   8       35.55       36.15      1.48 o 
  -3   4   8       23.02       26.61      1.70 o 
  -2   4   8       78.39       80.79      3.24 o 
  -1   4   8     1248.18     1221.08     37.33 o 
   0   4   8        4.42        4.43      0.40 o 
   1   4   8      250.64      246.94      7.95 o 
   2   4   8      130.68      133.65      4.71 o 
   3   4   8      182.83      174.01      5.96 o 
   4   4   8      414.48      401.41     12.62 o 
   5   4   8       75.16       76.84      2.33 o 
   6   4   8       58.17       61.28      2.08 o 
  -2   5   8        1.26        1.85      0.66 o 
  -1   5   8      690.98      671.26     21.00 o 
   0   5   8        3.48        3.96      0.54 o 
   1   5   8      204.51      197.22      6.61 o 
   2   5   8       58.63       59.87      2.63 o 
   3   5   8      115.16      115.78      4.31 o 
   4   5   8      229.27      218.60      7.37 o 
   5   5   8      127.91      131.26      4.94 o 
   6   5   8      109.71      109.82      3.14 o 
  -1   6   8        2.58        2.61      0.79 o 
   0   6   8      513.25      524.44     16.72 o 
   1   6   8      101.70      107.47      4.10 o 
   2   6   8      255.33      256.59      8.46 o 
   3   6   8       28.29       26.84      1.73 o 
   4   6   8      123.14      116.72      4.49 o 
   5   6   8      423.08      419.99     13.35 o 
   1   7   8       52.44       53.67      2.66 o 
   2   7   8      105.25      100.73      4.10 o 
   3   7   8       26.96       26.58      1.83 o 
   4   7   8       58.50       58.26      2.86 o 
  -5  -5   9       21.31       21.28      1.32 o 
  -4  -5   9      117.13      120.65      3.90 o 
  -3  -5   9      566.57      580.18     18.09 o 
  -2  -5   9        2.37        2.18      0.89 o 
  -1  -5   9       64.45       64.49      3.22 o 
   0  -5   9      239.82      236.95      8.41 o 
  -5  -4   9      262.48      265.29      7.75 o 
  -4  -4   9       22.54       23.06      1.32 o 
  -3  -4   9       86.95       88.17      2.31 o 
  -2  -4   9      938.80      926.65     18.53 o 
  -1  -4   9      242.48      240.99      5.31 o 
   0  -4   9        4.10        4.08      0.94 o 
   1  -4   9      426.77      387.80     12.54 o 
   2  -4   9      230.40      214.78      7.65 o 
  -6  -3   9       42.11       35.78      1.78 o 
  -5  -3   9       75.77       78.25      2.83 o 
  -4  -3   9        1.27        1.80      0.56 o 
  -3  -3   9        3.96        4.43      0.69 o 
  -2  -3   9      670.22      668.86     14.08 o 
  -1  -3   9       62.36       64.29      1.81 o 
   0  -3   9       46.28       44.68      2.17 o 
   1  -3   9      212.19      202.31      7.04 o 
   2  -3   9       50.20       50.58      2.61 o 
   3  -3   9      126.68      125.41      4.97 o 
  -6  -2   9        2.06        0.63      0.56 o 
  -5  -2   9       30.37       32.13      1.60 o 
  -4  -2   9      208.23      207.46      6.16 o 
  -3  -2   9        7.43        6.54      0.74 o 
  -2  -2   9       23.15       22.14      1.04 o 
  -1  -2   9      277.28      272.41      5.80 o 
   0  -2   9      195.99      180.53      4.07 o 
   1  -2   9        1.31        2.01      0.69 o 
   2  -2   9       92.60       88.21      3.62 o 
   3  -2   9       35.69       34.64      2.06 o 
   4  -2   9       66.63       70.78      3.27 o 
  -6  -1   9      183.88      196.01      6.03 o 
  -5  -1   9      242.90      235.29      6.96 o 
  -4  -1   9      320.37      315.68      8.97 o 
  -3  -1   9      103.47       97.81      3.22 o 
  -2  -1   9        2.86        4.03      0.46 o 
  -1  -1   9      398.86      392.03      9.76 o 
   0  -1   9      256.22      247.89      5.33 o 
   1  -1   9      151.60      150.93      5.32 o 
   2  -1   9      192.53      192.00      6.59 o 
   3  -1   9       36.65       36.24      2.01 o 
   4  -1   9      133.38      130.24      4.94 o 
   5  -1   9      157.23      164.36      6.03 o 
  -5   0   9       98.35       91.53      3.19 o 
  -4   0   9      268.03      275.49      7.90 o 
  -3   0   9      627.18      636.67     17.26 o 
  -2   0   9      196.64      201.20      5.91 o 
  -1   0   9       78.56       80.20      2.02 o 
   0   0   9      123.29      150.88      3.80 o 
   1   0   9      337.17      293.41      9.33 o 
   2   0   9      234.42      239.82      7.85 o 
   3   0   9      125.99      116.96      4.36 o 
   4   0   9       11.32        9.76      1.17 o 
   5   0   9       41.88       42.97      2.35 o 
  -5   1   9       42.40       45.77      1.93 o 
  -4   1   9      168.78      165.62      5.04 o 
  -3   1   9      280.50      290.34      8.23 o 
  -2   1   9      464.34      462.99     12.72 o 
  -1   1   9       17.58       19.89      1.13 o 
   0   1   9       28.09       32.48      1.11 o 
   1   1   9      142.97      137.88      4.82 o 
   2   1   9      148.82      146.34      5.15 o 
   3   1   9       76.63       78.73      3.22 o 
   4   1   9        3.30        4.05      0.86 o 
   5   1   9       34.31       38.03      2.16 o 
  -4   2   9       49.52       45.74      1.90 o 
  -3   2   9      185.78      181.44      5.40 o 
  -2   2   9      267.26      280.05      7.95 o 
  -1   2   9      318.30      317.87      9.69 o 
   0   2   9      520.62      525.78     10.67 o 
   1   2   9       17.07       25.29      1.52 o 
   2   2   9      124.53      112.61      4.16 o 
   3   2   9      449.80      462.50     14.32 o 
   4   2   9      137.10      144.92      5.25 o 
   5   2   9       13.63       13.71      1.40 o 
   6   2   9        8.94        5.81      1.07 o 
  -2   3   9      122.65      128.27      4.00 o 
  -1   3   9      911.54      933.22     24.93 o 
   0   3   9      575.58      584.08     11.82 o 
   1   3   9      100.95      111.60      4.10 o 
   2   3   9      361.28      393.20     12.29 o 
   3   3   9      492.94      462.10     14.37 o 
   4   3   9      299.27      306.71      9.94 o 
   5   3   9      156.15      160.20      5.78 o 
   6   3   9      211.05      216.05      7.50 o 
  -3   4   9       44.21       48.35      2.38 o 
  -2   4   9      145.61      128.86      4.64 o 
  -1   4   9       31.53       33.42      1.73 o 
   0   4   9      130.37      128.32      3.43 o 
   1   4   9      846.38      857.32     25.64 o 
   2   4   9       23.84       26.02      1.60 o 
   3   4   9       42.78       40.90      2.13 o 
   4   4   9      424.19      426.44     13.43 o 
   5   4   9      152.63      157.76      5.76 o 
   6   4   9      114.03      122.75      4.82 o 
  -2   5   9       25.48       24.20      1.60 o 
  -1   5   9       53.03       56.43      2.56 o 
   0   5   9      111.34      111.45      4.18 o 
   1   5   9      286.73      281.78      9.15 o 
   2   5   9        1.28        0.43      0.63 o 
   3   5   9       48.64       52.71      2.53 o 
   4   5   9       99.42      104.02      4.16 o 
   5   5   9       53.91       60.26      2.07 o 
   1   6   9        2.54        2.50      0.81 o 
   2   6   9      481.92      483.94     15.11 o 
   3   6   9       23.47       32.36      1.98 o 
   4   6   9       10.18       11.32      1.35 o 
  -3  -5  10       85.33       88.67      3.93 o 
  -2  -5  10       65.93       70.14      3.42 o 
  -1  -5  10      160.69      162.86      6.29 o 
  -4  -4  10       27.91       32.85      1.68 o 
  -3  -4  10       94.44       92.49      3.22 o 
  -2  -4  10       78.25       78.63      2.92 o 
  -1  -4  10      153.77      153.25      3.67 o 
   0  -4  10      194.84      186.53      6.76 o 
   1  -4  10      164.19      151.94      5.78 o 
  -5  -3  10      317.07      322.28      9.30 o 
  -4  -3  10       42.57       43.61      1.93 o 
  -3  -3  10       34.58       31.78      1.57 o 
  -2  -3  10       62.84       61.35      1.80 o 
  -1  -3  10       11.31       11.63      0.81 o 
   0  -3  10      399.06      378.52      8.01 o 
   1  -3  10       44.41       46.02      2.48 o 
   2  -3  10       37.06       35.22      2.20 o 
  -5  -2  10       60.09       58.87      2.38 o 
  -4  -2  10      151.64      148.97      4.69 o 
  -3  -2  10        1.61        2.13      0.63 o 
  -2  -2  10      116.90      117.59      2.88 o 
  -1  -2  10       15.12       16.65      1.78 o 
   0  -2  10        5.17        4.96      0.57 o 
   1  -2  10       97.01       85.86      3.60 o 
   2  -2  10      124.96      123.08      4.76 o 
   3  -2  10        5.89        6.06      1.07 o 
  -5  -1  10       33.01       29.98      1.60 o 
  -4  -1  10      287.95      303.78      8.74 o 
  -3  -1  10      216.85      216.46      6.42 o 
  -2  -1  10      245.00      240.10      7.02 o 
  -1  -1  10      158.50      156.86      3.60 o 
   0  -1  10       10.56        6.08      0.61 o 
   1  -1  10      431.99      376.93     11.96 o 
   2  -1  10       81.17       93.99      3.83 o 
   3  -1  10       22.70       23.29      1.70 o 
   4  -1  10       54.16       56.86      2.86 o 
  -5   0  10       99.39      105.74      3.62 o 
  -4   0  10      345.57      350.73      9.96 o 
  -3   0  10      490.51      480.42     13.28 o 
  -2   0  10       97.37       92.01      3.11 o 
  -1   0  10      790.20      812.70     18.72 o 
   0   0  10      397.62      406.34      8.45 o 
   1   0  10       18.82       24.27      1.55 o 
   2   0  10      302.88      278.13      9.07 o 
   3   0  10      389.67      368.97     11.78 o 
   4   0  10       24.13       23.39      1.70 o 
  -4   1  10       39.39       38.31      1.73 o 
  -3   1  10       84.48       90.99      3.11 o 
  -2   1  10      207.72      212.71      6.29 o 
  -1   1  10      428.95      421.05      8.67 o 
   0   1  10      457.31      437.65     11.49 o 
   1   1  10        2.20        1.52      0.66 o 
   2   1  10      388.63      335.12     10.70 o 
   3   1  10      112.88      110.91      4.26 o 
   4   1  10       61.55       64.56      2.99 o 
   5   1  10       85.06       95.91      4.00 o 
  -4   2  10        2.04        2.43      0.69 o 
  -3   2  10      112.28      115.15      3.77 o 
  -2   2  10      147.54      152.85      4.74 o 
  -1   2  10        2.67        3.49      0.66 o 
   0   2  10      459.30      451.97      9.32 o 
   1   2  10      322.81      323.72     10.29 o 
   2   2  10       11.65       14.42      1.32 o 
   3   2  10      158.80      164.99      5.86 o 
   4   2  10      188.68      183.61      6.49 o 
   5   2  10       23.88       24.80      1.80 o 
  -2   3  10       17.79       17.66      1.19 o 
  -1   3  10      100.48      101.23      3.39 o 
   0   3  10      225.10      228.61      5.01 o 
   1   3  10      579.21      558.64     17.10 o 
   2   3  10       51.36       66.85      2.94 o 
   3   3  10      394.16      379.24     12.06 o 
   4   3  10      142.34      140.33      5.20 o 
   5   3  10      179.65      187.19      6.63 o 
   0   4  10        7.08        7.17      0.64 o 
   1   4  10      233.69      240.40      7.98 o 
   2   4  10      208.82      200.09      6.86 o 
   3   4  10       71.72       69.78      3.11 o 
   4   4  10      183.65      179.71      6.42 o 
   5   4  10      116.62      117.98      4.69 o 
   1   5  10        1.11        2.61      0.84 o 
   2   5  10      108.15      101.26      4.05 o 
   3   5  10        6.45        5.68      1.07 o 
   4   5  10       74.36       74.04      3.34 o 
   1   6  10       11.85       13.91      1.47 o 
   2   6  10       51.14       54.99      2.73 o 
   3   6  10       20.30       21.00      1.80 o 
  -3  -4  11       44.75       47.43      2.11 o 
  -2  -4  11      131.53      128.88      3.25 o 
  -1  -4  11       23.56       23.62      2.03 o 
  -4  -3  11      128.49      126.06      4.21 o 
  -3  -3  11      268.09      281.68      8.26 o 
  -2  -3  11       93.90       93.13      2.48 o 
  -1  -3  11       58.25       64.64      1.95 o 
   0  -3  11       34.15       33.43      1.30 o 
   1  -3  11      200.84      188.68      6.89 o 
  -4  -2  11      359.86      387.45     11.04 o 
  -3  -2  11       18.14       17.97      1.35 o 
  -2  -2  11       97.23       88.01      3.11 o 
  -1  -2  11      149.38      145.68      3.50 o 
   0  -2  11       23.69       25.48      1.12 o 
   1  -2  11        4.59        5.09      1.02 o 
   2  -2  11      170.58      171.55      6.31 o 
  -4  -1  11       27.06       20.90      1.32 o 
  -3  -1  11       35.36       37.47      1.78 o 
  -2  -1  11      350.88      342.37      9.78 o 
  -1  -1  11      149.00      140.89      3.36 o 
   0  -1  11      122.27      117.32      2.93 o 
   1  -1  11       63.59       76.58      3.34 o 
   2  -1  11      139.80      135.80      5.17 o 
   3  -1  11        1.06        2.20      0.86 o 
  -4   0  11       50.01       46.07      2.03 o 
  -3   0  11      371.15      372.33     10.60 o 
  -2   0  11      114.98      117.24      3.88 o 
  -1   0  11      418.21      403.32      8.43 o 
   0   0  11      370.04      346.27     11.58 o 
   1   0  11      248.08      292.96      9.55 o 
   2   0  11      173.78      166.76      5.96 o 
   3   0  11      435.83      438.86     13.94 o 
   4   0  11        1.96        2.58      0.94 o 
  -4   1  11      313.13      330.59      9.55 o 
  -3   1  11       72.31       72.75      2.76 o 
  -2   1  11       21.20       25.03      1.40 o 
  -1   1  11      318.40      329.74      6.97 o 
   0   1  11      128.53      115.52      4.80 o 
   1   1  11      250.69      227.04      7.62 o 
   2   1  11      229.66      225.91      7.68 o 
   3   1  11      246.57      267.05      8.95 o 
   4   1  11       10.44        8.67      1.24 o 
  -3   2  11       13.04        9.99      1.07 o 
  -2   2  11       35.76       31.50      1.60 o 
  -1   2  11        2.12        0.91      0.63 o 
   0   2  11      156.01      163.65      3.80 o 
   1   2  11       37.50       38.08      2.06 o 
   2   2  11       74.02       71.99      3.14 o 
   3   2  11       71.75       71.59      3.22 o 
   4   2  11      253.24      278.34      9.35 o 
  -2   3  11       62.80       61.70      2.43 o 
  -1   3  11       14.19       13.99      1.19 o 
   0   3  11      154.73      161.21      3.78 o 
   1   3  11       10.97       14.52      1.42 o 
   2   3  11      106.99       96.27      3.90 o 
   3   3  11      128.45      119.76      4.64 o 
   4   3  11      186.20      212.99      7.42 o 
   1   4  11      238.28      248.59      8.34 o 
   2   4  11       20.30       19.36      1.70 o 
   3   4  11       92.59       95.99      4.00 o 
   4   4  11       57.96       51.92      2.71 o 
   1   5  11      119.43      125.54      4.84 o 
   2   5  11        1.22        1.65      0.86 o 
   3   5  11       36.21       43.05      2.43 o 
  -2  -3  12      114.29      113.70      3.93 o 
  -1  -3  12      136.82      144.12      3.59 o 
  -3  -2  12       65.10       63.61      2.63 o 
  -2  -2  12      116.58      119.33      4.03 o 
  -1  -2  12      219.47      221.80      5.06 o 
   0  -2  12       40.13       40.88      2.03 o 
   1  -2  12       92.58       80.20      3.65 o 
  -3  -1  12        6.82        4.74      0.89 o 
  -2  -1  12      206.52      207.61      6.34 o 
  -1  -1  12       33.68       29.27      1.23 o 
   0  -1  12       72.76       71.62      2.10 o 
   1  -1  12      113.24      108.81      4.41 o 
   2  -1  12      116.12      122.90      4.92 o 
  -3   0  12       76.02       72.80      2.86 o 
  -2   0  12       62.50       62.13      2.53 o 
  -1   0  12      161.09      157.20      3.75 o 
   0   0  12      219.35      215.02      4.89 o 
   1   0  12       78.95       81.14      3.49 o 
   2   0  12      187.56      167.83      6.14 o 
  -3   1  12      110.08      113.77      3.93 o 
  -2   1  12       18.83       18.75      1.40 o 
  -1   1  12      324.83      305.07      8.89 o 
   0   1  12       41.40       40.58      1.45 o 
   1   1  12       95.30       99.16      4.00 o 
   2   1  12      159.15      154.98      5.73 o 
   3   1  12       80.45       71.28      3.29 o 
  -2   2  12        8.80        9.07      1.02 o 
  -1   2  12       15.18       17.89      1.37 o 
   0   2  12       64.37       63.06      1.92 o 
   1   2  12       24.03       20.93      1.60 o 
   2   2  12        6.53        7.22      1.14 o 
   3   2  12       39.26       38.77      2.28 o 
  -1   3  12        2.31        2.08      0.74 o 
   0   3  12      188.76      204.31      4.67 o 
   1   3  12        5.87        6.11      1.07 o 
   2   3  12       41.19       43.53      2.38 o 
   3   3  12       58.10       67.43      3.16 o 
   1   4  12      209.21      229.17      7.88 o 
   2   4  12       54.84       49.36      2.63 o 
  -1  -1  13      142.08      145.72      3.62 o 
   0  -1  13        6.33        8.43      0.81 o 
  -1   0  13      417.08      445.58     12.67 o 
   0   0  13       17.75       17.22      1.07 o 
   1   0  13       27.69       30.23      2.06 o 
  -1   1  13       45.84       44.75      2.16 o 
   0   1  13      123.78      124.24      3.19 o 
   1   1  13       62.86       69.10      3.22 o 
   0   2  13      279.54      308.08      6.74 o 
   1   2  13       27.42       31.22      2.03 o 
                                                 
